# Supplementary material for: Dibromidobis(pyrazine-2-carboxamide-κN 4)zinc
Source: Acta Crystallogr Sect E Struct Rep Online. 2012 Mar 31;68(Pt 4):m527. doi: 10.1107/S1600536812013335 (PMC3343906; doi:10.1107/S1600536812013335)
Supplement: Supplementary file 2 [file e-68-0m527-Isup2.hkl]

# 
# h,k,l, Fc-squared, Fo-squared, sigma(Fo-squared) and status flag 
# 
data_I
_shelx_title ' ZnBr2-PyZamide' 
_shelx_refln_list_code          4 
_shelx_F_calc_maximum      161.58 
_exptl_crystal_F_000       492.00 
_reflns_d_resolution_high  0.8107 
 
loop_ 
 _symmetry_equiv_pos_as_xyz 
 'x, y, z' 
 '-x, y+1/2, -z' 
 '-x, -y, -z' 
 'x, -y-1/2, z' 
 
_cell_length_a     5.6042 
_cell_length_b    19.5147 
_cell_length_c     7.0656 
_cell_angle_alpha  90.000 
_cell_angle_beta  106.835 
_cell_angle_gamma  90.000 
 
_shelx_F_squared_multiplier     1.000 
 
loop_ 
 _refln_index_h 
 _refln_index_k 
 _refln_index_l 
 _refln_F_squared_calc 
 _refln_F_squared_meas 
 _refln_F_squared_sigma 
 _refln_observed_status 
   1   0   0      570.43      624.34     26.25 o 
   2   0   0    12740.23    12568.28    267.27 o 
   3   0   0     7774.26     7801.31    212.24 o 
   4   0   0       36.68       59.70     17.70 o 
   5   0   0     1911.00     1855.79     30.55 o 
   6   0   0       12.30        0.00     20.95 o 
   1   1   0     2215.79     2428.74     23.61 o 
   2   1   0      359.88      429.78     14.01 o 
   3   1   0     3752.84     3832.50     40.67 o 
   4   1   0     1324.07     1382.20     33.58 o 
   5   1   0     1344.84     1304.63     23.44 o 
   6   1   0     1523.28     1439.81     48.02 o 
   1   2   0     6566.00     6792.71    117.89 o 
   2   2   0     3852.92     3997.24     37.17 o 
   3   2   0     8329.13     8481.11    116.56 o 
   4   2   0      187.11      192.69     12.93 o 
   5   2   0     1029.98     1066.12     20.74 o 
   6   2   0       97.62      100.92     34.19 o 
   1   3   0     9702.01    10004.28    334.32 o 
   2   3   0      233.74      256.50     14.31 o 
   3   3   0     5930.65     5996.56     22.34 o 
   4   3   0     3334.82     3323.35     60.14 o 
   5   3   0     2058.84     1936.98     42.43 o 
   6   3   0     1952.84     1776.03     34.60 o 
   0   4   0    16174.46    10163.16     88.96 o 
   1   4   0     8533.78     9238.19     54.63 o 
   2   4   0    10201.19    10643.38    212.65 o 
   3   4   0     6335.18     6430.60     90.06 o 
   4   4   0       92.67      186.26     54.32 o 
   5   4   0      149.69      181.17     17.49 o 
   6   4   0      180.17      165.56     15.11 o 
   1   5   0     1838.35     1893.83     31.42 o 
   2   5   0       19.59       31.90     16.85 o 
   3   5   0     5337.49     5641.34    119.10 o 
   4   5   0       91.65       82.49     12.79 o 
   5   5   0      112.74      107.51     14.97 o 
   6   5   0     2072.43     1854.59     55.62 o 
   0   6   0    26064.51    17972.25     96.86 o 
   1   6   0     5518.49     5759.18    214.74 o 
   2   6   0     7645.06     7823.02    283.46 o 
   3   6   0     8143.35     8516.63    203.73 o 
   4   6   0        0.90       35.59     14.12 o 
   5   6   0     1088.78     1053.90     19.10 o 
   6   6   0      115.24       84.47     18.74 o 
   1   7   0     1632.60     1537.29     75.76 o 
   2   7   0        3.43       17.80     11.91 o 
   3   7   0     4784.43     4904.75     27.63 o 
   4   7   0      546.37      596.52     17.52 o 
   5   7   0      855.51      839.47     39.52 o 
   6   7   0     1398.18     1265.83     32.95 o 
   0   8   0    12435.37     9052.17     60.40 o 
   1   8   0     4730.06     4659.47    277.12 o 
   2   8   0     5723.71     6006.30    175.96 o 
   3   8   0     4549.88     4621.23    154.84 o 
   4   8   0       48.92       45.36     14.42 o 
   5   8   0      632.64      596.13     34.99 o 
   6   8   0       58.53       74.28     18.46 o 
   1   9   0     2987.00     2913.42    179.47 o 
   2   9   0        0.48        3.23     16.91 o 
   3   9   0     2426.85     2453.89     82.70 o 
   4   9   0     1755.28     1714.66     42.57 o 
   5   9   0      988.73      888.83     22.60 o 
   6   9   0     1355.90     1223.27     53.00 o 
   0  10   0    19404.61    16258.07     75.19 o 
   1  10   0      301.37      275.60     20.44 o 
   2  10   0     2920.23     2836.34    102.16 o 
   3  10   0     2876.58     3022.39     86.40 o 
   4  10   0       44.87      150.40     77.54 o 
   5  10   0      453.08      370.56     42.86 o 
   6  10   0       58.66      116.27     19.75 o 
   1  11   0     2199.90     1907.99    105.79 o 
   2  11   0       10.54       36.71     14.83 o 
   3  11   0     2181.44     2202.79     76.82 o 
   4  11   0      578.35      570.52     28.24 o 
   5  11   0      510.76      542.01     21.01 o 
   0  12   0    13294.84    11509.19     62.45 o 
   1  12   0      862.30      745.06     57.52 o 
   2  12   0     2846.63     2933.70     26.75 o 
   3  12   0     2978.43     3213.48     73.26 o 
   4  12   0        3.82        5.44     17.54 o 
   5  12   0      628.91      642.88     42.77 o 
   1  13   0      311.99      260.68     21.54 o 
   2  13   0       45.69       68.27     17.59 o 
   3  13   0     1444.03     1451.92     21.28 o 
   4  13   0      683.77      689.50     17.84 o 
   5  13   0      584.47      580.41     22.16 o 
   0  14   0     4808.59     4388.09     45.17 o 
   1  14   0     1280.78     1097.33    150.21 o 
   2  14   0     1514.97     1581.62     78.59 o 
   3  14   0     2856.04     2850.77     19.33 o 
   4  14   0       15.18       66.59     19.89 o 
   5  14   0      200.26      207.22     22.23 o 
   1  15   0     1726.51     1624.93    145.12 o 
   2  15   0       63.72       63.94     18.64 o 
   3  15   0     1205.10     1290.64     45.93 o 
   4  15   0      245.42      247.10     17.79 o 
   5  15   0      240.62      280.32     22.19 o 
   0  16   0     4163.22     4142.90     44.34 o 
   1  16   0      607.65      540.60     24.07 o 
   2  16   0     1514.17     1497.78     52.50 o 
   3  16   0     1210.54     1270.51     45.90 o 
   4  16   0        1.59        0.00     16.02 o 
   1  17   0      469.51      414.75     24.82 o 
   2  17   0        1.32       11.47     23.22 o 
   3  17   0      439.57      424.84     18.21 o 
   4  17   0      318.17      353.96     21.31 o 
   0  18   0     2234.00     2234.99     31.58 o 
   1  18   0      479.06      445.04     21.97 o 
   2  18   0      925.94      894.81     61.97 o 
   3  18   0      791.24      838.44     59.16 o 
   4  18   0        2.30       21.03     27.52 o 
   1  19   0      320.98      312.31     47.37 o 
   2  19   0       79.04       78.00     19.38 o 
   3  19   0      946.03      904.31     34.08 o 
   4  19   0       99.20       96.68     19.50 o 
   0  20   0     1944.00     2048.50     40.07 o 
   1  20   0      146.10      165.26     21.69 o 
   2  20   0      497.52      517.29     25.81 o 
   3  20   0      453.23      464.03     43.07 o 
   1  21   0      135.48      124.43     25.17 o 
   2  21   0        7.88       47.70     40.84 o 
   3  21   0      337.64      332.39     16.10 o 
   0  22   0      892.80      988.95     38.92 o 
   1  22   0      275.30      275.70     26.46 o 
   2  22   0      606.69      630.15     23.44 o 
   1  23   0      140.21      141.02     45.77 o 
   0  24   0      512.10      597.72     40.92 o 
  -6   0   1      234.83      213.31     38.77 o 
  -5   0   1       33.55       56.07     22.87 o 
  -4   0   1     4424.70     4488.71    184.34 o 
  -3   0   1     1231.00     1277.62     23.14 o 
  -2   0   1     6408.85     6971.78    174.57 o 
  -1   0   1     1701.44     2085.99     35.51 o 
   0   0   1     3180.32     2126.83     66.77 o 
   1   0   1     2761.15     2852.00     40.92 o 
   2   0   1      184.18      141.44     18.35 o 
   3   0   1      946.04     1115.38     19.12 o 
   4   0   1       42.04       39.56     15.75 o 
   5   0   1       61.20       58.16     16.88 o 
   6   0   1       36.05       90.94     21.25 o 
  -6   1   1      206.68      215.63     14.50 o 
  -5   1   1      121.39      138.15     14.74 o 
  -4   1   1      147.18      189.71     20.82 o 
  -3   1   1      216.57      230.91     15.63 o 
  -2   1   1     1235.89     1420.69     19.10 o 
  -1   1   1     2812.56     3278.60     53.83 o 
   0   1   1     1667.64     1137.24     40.78 o 
   1   1   1     6526.26     7051.36     88.41 o 
   2   1   1     8449.58     8711.08     49.79 o 
   3   1   1        3.29       15.02     12.12 o 
   4   1   1     1884.05     1852.73     32.05 o 
   5   1   1     2021.14     1961.80     47.18 o 
   6   1   1        4.31       26.56     24.52 o 
  -6   2   1      300.23      267.53     16.14 o 
  -5   2   1     1115.35     1095.40     44.50 o 
  -4   2   1     4483.11     4416.46     34.12 o 
  -3   2   1      183.89      184.89     13.06 o 
  -2   2   1     5714.52     6181.45    105.23 o 
  -1   2   1     6255.13     6625.56     57.31 o 
   0   2   1      362.26      262.88     26.86 o 
   1   2   1     2791.54     3112.72     45.73 o 
   2   2   1     1281.83     1359.65     15.33 o 
   3   2   1        6.19        6.37     13.14 o 
   4   2   1        7.95       38.68     11.96 o 
   5   2   1       13.65       37.88     27.21 o 
   6   2   1        3.79       41.78     20.27 o 
  -6   3   1      276.31      248.04     14.75 o 
  -5   3   1       12.49        7.93     15.81 o 
  -4   3   1      158.96      175.34     13.97 o 
  -3   3   1      221.47      244.66     14.14 o 
  -2   3   1     2954.78     3377.23     72.63 o 
  -1   3   1       90.61      123.90     15.85 o 
   0   3   1      518.70      408.55     50.77 o 
   1   3   1     6659.19     6913.38     52.81 o 
   2   3   1     4901.71     5183.84     28.82 o 
   3   3   1       13.93       30.36     12.23 o 
   4   3   1     1822.98     1785.96     17.37 o 
   5   3   1     1043.13      960.99     25.12 o 
   6   3   1        7.14       44.00     16.81 o 
  -6   4   1      417.56      398.77     17.98 o 
  -5   4   1     1048.50      993.27     40.63 o 
  -4   4   1     3102.19     3160.64     23.36 o 
  -3   4   1     1218.60     1285.41     38.48 o 
  -2   4   1     3419.82     3809.43     22.47 o 
  -1   4   1    26108.33    22974.51    473.83 o 
   0   4   1      533.38      482.78     27.23 o 
   1   4   1     3974.53     4319.00     59.40 o 
   2   4   1     1326.76     1417.15     26.40 o 
   3   4   1       37.96       81.24     17.34 o 
   4   4   1        1.76       16.35     18.36 o 
   5   4   1       62.10       44.11     19.62 o 
   6   4   1       33.86       62.04     18.93 o 
  -6   5   1      181.01      189.67     31.32 o 
  -5   5   1      106.25      124.55     16.31 o 
  -4   5   1       50.45       33.91     12.53 o 
  -3   5   1       35.42       56.02     13.49 o 
  -2   5   1      350.39      450.65     13.33 o 
  -1   5   1    19734.05    18894.11    123.76 o 
   0   5   1     2820.01     2306.20    113.80 o 
   1   5   1     4451.58     4903.68    198.06 o 
   2   5   1     2831.78     2849.70    113.04 o 
   3   5   1      463.82      533.24     22.45 o 
   4   5   1     3183.21     3132.08     79.04 o 
   5   5   1     1223.77     1161.60     35.98 o 
   6   5   1        0.88       16.53     17.08 o 
  -6   6   1       81.29       85.96     17.49 o 
  -5   6   1      604.18      619.73     59.26 o 
  -4   6   1     2154.24     2156.51     55.61 o 
  -3   6   1      243.22      219.44     11.74 o 
  -2   6   1     1714.64     1790.96     18.50 o 
  -1   6   1     2958.94     2926.72     79.48 o 
   0   6   1      252.70      216.35     18.67 o 
   1   6   1       87.83       99.41     20.66 o 
   2   6   1     1181.76     1232.83     49.43 o 
   3   6   1      341.24      383.95     15.88 o 
   4   6   1        1.01        1.01     22.06 o 
   5   6   1       11.87       28.98     20.28 o 
   6   6   1        1.14       31.84     33.87 o 
  -6   7   1      127.49      135.26     16.40 o 
  -5   7   1       64.63       56.64     16.68 o 
  -4   7   1       99.79       99.63     18.66 o 
  -3   7   1       20.42       29.10     13.32 o 
  -2   7   1       62.71       89.82     15.17 o 
  -1   7   1     3071.23     3117.88     30.24 o 
   0   7   1     1043.21      902.76     31.46 o 
   1   7   1     2493.87     2664.86    194.19 o 
   2   7   1     5613.06     5898.74    220.90 o 
   3   7   1      257.75      290.23     18.38 o 
   4   7   1     2981.25     3019.35     61.51 o 
   5   7   1      707.74      696.63     24.17 o 
   6   7   1       63.93       85.33     25.98 o 
  -6   8   1      196.05      174.94     28.31 o 
  -5   8   1      648.06      641.95     27.53 o 
  -4   8   1     2034.10     1991.96     62.67 o 
  -3   8   1      637.29      710.87     16.72 o 
  -2   8   1     2883.53     3005.87     22.39 o 
  -1   8   1     6093.73     5701.02     34.99 o 
   0   8   1      153.55      123.42     20.81 o 
   1   8   1     3454.50     3492.48    241.14 o 
   2   8   1      591.55      632.99     38.14 o 
   3   8   1      491.95      486.89     25.81 o 
   4   8   1      414.35      419.44     19.17 o 
   5   8   1        0.84       13.22     21.23 o 
  -6   9   1      179.99      212.18     38.23 o 
  -5   9   1        8.16       14.42     17.28 o 
  -4   9   1       62.83       52.75     14.18 o 
  -3   9   1        0.56       16.68     12.99 o 
  -2   9   1     1819.92     2021.30     30.85 o 
  -1   9   1      100.20       85.98     16.88 o 
   0   9   1       17.41       11.48     20.23 o 
   1   9   1     1323.18     1360.33    113.19 o 
   2   9   1     3510.12     3612.96    146.78 o 
   3   9   1      102.37      104.56     15.50 o 
   4   9   1      313.13      320.15     19.26 o 
   5   9   1     1131.44     1084.12     22.21 o 
  -6  10   1       27.24       38.00     18.80 o 
  -5  10   1       82.40       97.06     31.73 o 
  -4  10   1     2907.44     2978.19    111.12 o 
  -3  10   1      537.60      559.13     21.66 o 
  -2  10   1     3728.93     3879.38     60.03 o 
  -1  10   1     3006.71     2683.01     74.10 o 
   0  10   1       64.71       54.40     20.69 o 
   1  10   1      380.94      410.19     38.80 o 
   2  10   1     1495.82     1546.66     50.41 o 
   3  10   1       82.98       88.63     14.24 o 
   4  10   1      257.67      258.67     19.32 o 
   5  10   1       45.51       82.82     15.90 o 
  -6  11   1      160.56      165.64     19.18 o 
  -5  11   1       31.61       53.98     17.03 o 
  -4  11   1      160.99      162.57     15.31 o 
  -3  11   1       15.29       23.28     24.89 o 
  -2  11   1       64.97       84.18     14.87 o 
  -1  11   1     1382.71     1297.05     21.33 o 
   0  11   1      432.26      397.14     22.13 o 
   1  11   1     2993.64     2882.81    191.72 o 
   2  11   1     2999.47     3109.66    162.77 o 
   3  11   1       14.26       56.35     15.36 o 
   4  11   1     1147.45     1136.99     55.70 o 
   5  11   1      784.49      785.90     37.88 o 
  -5  12   1      127.70      151.27     18.24 o 
  -4  12   1     1202.23     1219.71     52.88 o 
  -3  12   1      307.05      319.62     13.56 o 
  -2  12   1      919.97      858.89     22.27 o 
  -1  12   1     2453.19     2109.90     23.39 o 
   0  12   1      462.48      452.36     16.42 o 
   1  12   1     1349.76     1341.45    117.56 o 
   2  12   1      232.56      254.75     30.66 o 
   3  12   1      105.45      116.50     14.35 o 
   4  12   1       12.19       16.50     15.18 o 
   5  12   1        1.95       73.43     21.07 o 
  -5  13   1       56.52       54.82     18.19 o 
  -4  13   1        4.41       18.26     14.57 o 
  -3  13   1       11.45        0.00     19.83 o 
  -2  13   1      195.92      199.95     18.38 o 
  -1  13   1       88.83       81.45     13.51 o 
   0  13   1      597.07      555.36     38.87 o 
   1  13   1     1497.79     1310.21    135.18 o 
   2  13   1      972.62     1056.01     66.43 o 
   3  13   1      267.98      252.10     26.91 o 
   4  13   1      838.55      777.53     25.32 o 
   5  13   1      603.36      602.36     22.25 o 
  -5  14   1      174.77      158.09     21.06 o 
  -4  14   1     1287.39     1182.81     25.45 o 
  -3  14   1       69.09       91.90     21.65 o 
  -2  14   1      697.55      669.67     15.57 o 
  -1  14   1     2299.74     2058.84     92.74 o 
   0  14   1        4.72        0.00     20.80 o 
   1  14   1      972.13      863.91     64.48 o 
   2  14   1       44.66       63.76     28.21 o 
   3  14   1        4.55       10.66     28.86 o 
   4  14   1        1.35        3.77     19.43 o 
   5  14   1       44.09       39.36     19.19 o 
  -5  15   1        3.52        0.00     23.69 o 
  -4  15   1      243.89      232.70     19.11 o 
  -3  15   1       16.47       41.72     14.32 o 
  -2  15   1        2.36        7.10     17.98 o 
  -1  15   1      728.90      701.23     23.59 o 
   0  15   1        6.04       38.19     21.81 o 
   1  15   1      358.84      361.72     69.86 o 
   2  15   1     1279.55     1398.68     86.85 o 
   3  15   1       30.37       56.88     19.33 o 
   4  15   1      351.78      388.44     21.61 o 
  -5  16   1       91.12      103.16     19.60 o 
  -4  16   1      552.14      515.81     15.52 o 
  -3  16   1      207.78      207.34     17.21 o 
  -2  16   1      420.16      380.45     21.37 o 
  -1  16   1     1728.41     1635.31     75.02 o 
   0  16   1       24.77       13.58     17.63 o 
   1  16   1      229.05      246.02     22.81 o 
   2  16   1      406.68      415.59     29.30 o 
   3  16   1       13.35       29.23     17.05 o 
   4  16   1       25.65       22.21     16.56 o 
  -4  17   1       60.93       48.67     17.97 o 
  -3  17   1       21.62       44.61     16.48 o 
  -2  17   1       60.79       80.75     16.15 o 
  -1  17   1      409.09      420.08     38.80 o 
   0  17   1        1.64        4.68     28.53 o 
   1  17   1      417.77      446.73     24.39 o 
   2  17   1      811.34      765.92     58.75 o 
   3  17   1       14.84       31.06     15.49 o 
   4  17   1      499.36      563.97     19.74 o 
  -4  18   1      416.50      443.80     21.73 o 
  -3  18   1      250.09      266.28     24.37 o 
  -2  18   1      501.79      468.36     31.28 o 
  -1  18   1      745.28      806.71     29.76 o 
   0  18   1      205.96      227.02     23.58 o 
   1  18   1      522.16      470.27     48.44 o 
   2  18   1      330.59      328.16     17.50 o 
   3  18   1       52.25       41.78     18.09 o 
   4  18   1       16.33       15.91     31.77 o 
  -4  19   1        3.83       21.99     22.18 o 
  -3  19   1       82.24       60.63     25.65 o 
  -2  19   1       20.93       23.08     17.14 o 
  -1  19   1      108.57       92.63     19.77 o 
   0  19   1       42.18       57.48     23.67 o 
   1  19   1       94.47      113.72     19.48 o 
   2  19   1      591.14      533.76     48.53 o 
   3  19   1       14.92        0.00     18.44 o 
  -3  20   1       85.10      116.93     18.62 o 
  -2  20   1      337.29      345.93     29.88 o 
  -1  20   1      439.82      439.20     25.00 o 
   0  20   1        0.35        0.00     38.07 o 
   1  20   1       57.75       63.04     20.08 o 
   2  20   1      147.85      100.57     20.53 o 
   3  20   1        0.28        0.00     15.69 o 
  -3  21   1        1.54        0.00     23.79 o 
  -2  21   1       11.00       17.28     18.36 o 
  -1  21   1      122.33      145.35     24.69 o 
   0  21   1       46.49       91.22     40.19 o 
   1  21   1       85.86       40.13     24.80 o 
   2  21   1      292.65      273.62     75.86 o 
  -2  22   1       55.82       73.78     36.65 o 
  -1  22   1      515.44      562.32     31.70 o 
   0  22   1        0.75       29.39     25.38 o 
   1  22   1       16.37       72.68     21.35 o 
   2  22   1      200.95      191.26     22.77 o 
  -2  23   1        4.35       73.14     29.85 o 
  -1  23   1        4.53       27.18     26.99 o 
   0  23   1      136.09      128.24     35.08 o 
   1  23   1      153.17      270.08     59.93 o 
  -6   0   2       88.87       80.97     24.11 o 
  -5   0   2      101.85       90.88     16.34 o 
  -4   0   2     2112.41     2229.18     31.90 o 
  -3   0   2       88.10      138.29     18.11 o 
  -2   0   2      565.55      610.06     23.31 o 
  -1   0   2    14086.65    14696.31     74.94 o 
   0   0   2       55.32       54.72     30.52 o 
   1   0   2     5217.28     5512.73     59.29 o 
   2   0   2     1026.35      865.20     33.07 o 
   3   0   2     1250.61     1374.11     26.25 o 
   4   0   2      235.00      209.92     22.97 o 
   5   0   2      744.86      778.36     37.03 o 
  -6   1   2      538.84      529.10     14.88 o 
  -5   1   2      562.55      543.93     13.87 o 
  -4   1   2     3468.15     3585.00     34.19 o 
  -3   1   2      427.87      479.63     17.99 o 
  -2   1   2      341.92      393.19     13.58 o 
  -1   1   2     4265.01     4861.75     86.51 o 
   0   1   2        7.26       18.54     23.59 o 
   1   1   2        0.27        6.93     20.32 o 
   2   1   2      770.12      829.06     16.98 o 
   3   1   2        1.65       25.49     15.28 o 
   4   1   2      990.93      990.62     15.45 o 
   5   1   2      513.39      534.93     23.99 o 
  -6   2   2        6.01       13.78     17.22 o 
  -5   2   2      137.28      177.48     25.06 o 
  -4   2   2     1328.94     1329.62     16.13 o 
  -3   2   2     1119.40     1228.53     28.00 o 
  -2   2   2     1761.54     1931.29     18.62 o 
  -1   2   2     9445.04     9719.97    234.84 o 
   0   2   2     4313.92     3528.48    374.98 o 
   1   2   2     4399.78     4726.30     60.99 o 
   2   2   2     7351.27     7599.40     46.43 o 
   3   2   2      177.28      187.75     16.09 o 
   4   2   2     1250.86     1268.50     21.02 o 
   5   2   2       80.86       82.77     33.51 o 
  -6   3   2      425.55      379.01     17.81 o 
  -5   3   2      453.13      500.51     21.07 o 
  -4   3   2     1846.45     1834.34     27.10 o 
  -3   3   2      457.56      485.89     14.54 o 
  -2   3   2        2.68       18.00     14.78 o 
  -1   3   2      575.42      651.37     24.28 o 
   0   3   2      761.56      623.85     27.43 o 
   1   3   2      546.41      655.53     25.01 o 
   2   3   2        2.16       21.84     16.68 o 
   3   3   2       43.77       63.40     15.40 o 
   4   3   2      944.25      949.07     21.43 o 
   5   3   2      732.02      683.00     28.27 o 
  -6   4   2       85.95      102.15     15.57 o 
  -5   4   2      167.92      188.75     16.08 o 
  -4   4   2     1242.76     1273.37     14.90 o 
  -3   4   2     1313.78     1472.08     27.17 o 
  -2   4   2     2334.65     2490.79     34.93 o 
  -1   4   2    10624.94    10188.63    335.34 o 
   0   4   2      405.13      324.82     23.63 o 
   1   4   2     1225.07     1296.37     29.70 o 
   2   4   2     6323.11     6526.25     35.93 o 
   3   4   2      176.42      173.38     17.74 o 
   4   4   2      264.22      261.39     14.17 o 
   5   4   2      391.59      364.26     28.08 o 
  -6   5   2       47.06       91.98     15.83 o 
  -5   5   2      168.13      192.70     14.46 o 
  -4   5   2     2009.91     2042.61     18.47 o 
  -3   5   2     2309.30     2523.45     24.02 o 
  -2   5   2     3982.45     4370.31     22.58 o 
  -1   5   2      681.55      649.35     23.75 o 
   0   5   2      457.87      407.95     31.51 o 
   1   5   2      305.59      340.56     25.97 o 
   2   5   2     1242.11     1389.51     21.35 o 
   3   5   2       23.91       46.78     15.47 o 
   4   5   2      702.07      734.22     20.16 o 
   5   5   2      936.62      872.75     28.75 o 
  -6   6   2        5.28        0.00     17.16 o 
  -5   6   2      312.51      304.04     21.85 o 
  -4   6   2      598.46      660.72     19.94 o 
  -3   6   2      165.36      172.32     15.20 o 
  -2   6   2      866.55      946.28     16.65 o 
  -1   6   2     4607.16     4109.17     66.17 o 
   0   6   2     2977.64     2540.26    457.45 o 
   1   6   2     3563.26     3831.41    118.24 o 
   2   6   2     4113.19     4303.09     83.24 o 
   3   6   2       42.49       63.38     15.50 o 
   4   6   2      153.26      153.66     16.79 o 
   5   6   2      368.43      322.25     37.03 o 
  -6   7   2      252.30      234.17     13.15 o 
  -5   7   2      428.03      405.31     13.07 o 
  -4   7   2     2048.31     2068.48     51.77 o 
  -3   7   2      602.41      633.29     29.27 o 
  -2   7   2     1210.70     1237.00     20.27 o 
  -1   7   2      119.29       79.99     14.78 o 
   0   7   2     1258.90     1217.42    137.07 o 
   1   7   2       31.93       55.91     22.73 o 
   2   7   2      166.85      176.64     17.78 o 
   3   7   2       14.41       35.70     18.06 o 
   4   7   2      600.12      589.56     24.57 o 
   5   7   2      286.88      260.19     16.40 o 
  -6   8   2       15.68        0.00     21.03 o 
  -5   8   2       73.14       80.07     28.60 o 
  -4   8   2     1294.21     1352.07     23.09 o 
  -3   8   2     1323.23     1441.97     23.84 o 
  -2   8   2     6209.79     6373.83     88.04 o 
  -1   8   2     2738.71     2419.98    118.10 o 
   0   8   2      725.72      668.26     70.79 o 
   1   8   2     2772.53     2978.67    190.44 o 
   2   8   2     3564.87     3719.87     34.71 o 
   3   8   2       12.32       13.33     18.38 o 
   4   8   2      368.74      407.73     19.67 o 
   5   8   2      174.84      195.70     24.20 o 
  -6   9   2      210.38      212.63     24.61 o 
  -5   9   2       86.88      116.80     21.80 o 
  -4   9   2     2039.83     2048.77     40.28 o 
  -3   9   2      107.58      126.40     17.90 o 
  -2   9   2       25.57       58.54     18.07 o 
  -1   9   2     1635.55     1388.32     98.34 o 
   0   9   2      241.81      205.74     25.84 o 
   1   9   2      146.43      189.63     24.32 o 
   2   9   2      792.64      865.87     25.03 o 
   3   9   2       40.93       46.10     14.14 o 
   4   9   2      434.49      420.73     16.21 o 
   5   9   2      438.74      375.78     46.27 o 
  -6  10   2        1.67       59.61     51.08 o 
  -5  10   2      169.99      171.27     20.05 o 
  -4  10   2      375.37      411.75     19.04 o 
  -3  10   2      268.18      286.63     16.24 o 
  -2  10   2       33.42       35.96     15.03 o 
  -1  10   2     7317.57     6420.02    386.22 o 
   0  10   2      373.57      316.98     23.77 o 
   1  10   2     1155.44     1137.44    119.78 o 
   2  10   2     2641.50     2876.89     94.54 o 
   3  10   2      153.76      178.52     18.63 o 
   4  10   2      166.68      196.63     19.78 o 
   5  10   2      304.88      330.83     24.12 o 
  -6  11   2      156.17      151.27     26.54 o 
  -5  11   2      503.82      484.60     23.32 o 
  -4  11   2      973.21     1028.42     36.05 o 
  -3  11   2       14.14       41.78     17.73 o 
  -2  11   2      155.70      164.13     17.29 o 
  -1  11   2      204.44      168.55     39.89 o 
   0  11   2      266.64      264.98     23.56 o 
   1  11   2      446.74      489.76     26.35 o 
   2  11   2      701.35      732.49     42.91 o 
   3  11   2       23.57       16.76     18.65 o 
   4  11   2      637.39      629.36     60.22 o 
   5  11   2      340.46      305.69     22.60 o 
  -5  12   2       26.17       42.79     15.35 o 
  -4  12   2      793.94      845.16     21.64 o 
  -3  12   2       57.14       87.44     19.65 o 
  -2  12   2      456.17      436.86     18.26 o 
  -1  12   2     2853.91     2114.42    388.19 o 
   0  12   2      439.63      407.13     22.79 o 
   1  12   2     1421.36     1163.22    230.06 o 
   2  12   2      862.09      950.87     50.96 o 
   3  12   2      588.55      647.27     20.41 o 
   4  12   2      549.66      571.47     21.16 o 
   5  12   2       38.00       32.04     15.88 o 
  -5  13   2      286.41      376.57     48.26 o 
  -4  13   2      450.29      435.64     23.60 o 
  -3  13   2      615.19      647.00     21.13 o 
  -2  13   2      366.56      369.08     14.45 o 
  -1  13   2      432.98      399.80     18.06 o 
   0  13   2       38.50       59.04     23.10 o 
   1  13   2       53.48       40.87     33.72 o 
   2  13   2       37.97       26.78     22.93 o 
   3  13   2      428.79      435.25     20.09 o 
   4  13   2      656.89      637.18     32.20 o 
  -5  14   2       50.81       62.75     18.39 o 
  -4  14   2      909.07      871.68     41.96 o 
  -3  14   2       51.42       64.48     16.14 o 
  -2  14   2      767.05      806.97     25.37 o 
  -1  14   2     2776.72     2566.01     27.96 o 
   0  14   2       28.73       32.25     21.52 o 
   1  14   2     1268.41     1274.74     94.55 o 
   2  14   2     1264.90     1221.52    106.46 o 
   3  14   2       18.45        8.41     16.94 o 
   4  14   2      262.74      290.81     26.31 o 
  -5  15   2       73.50       85.79     21.71 o 
  -4  15   2      702.99      668.81     62.62 o 
  -3  15   2       81.83       92.89     23.74 o 
  -2  15   2      161.81      182.06     21.83 o 
  -1  15   2      217.62      232.85     22.28 o 
   0  15   2       63.47       49.94     21.62 o 
   1  15   2      232.63      209.33     25.27 o 
   2  15   2       68.84       85.15     23.99 o 
   3  15   2       56.55       60.65     30.34 o 
   4  15   2       45.99       41.49     18.21 o 
  -5  16   2       61.28      133.02     17.08 o 
  -4  16   2      163.85      214.19     16.07 o 
  -3  16   2      123.20      128.20     16.98 o 
  -2  16   2      220.07      252.07     26.05 o 
  -1  16   2     1310.13     1269.84     19.75 o 
   0  16   2      207.85      256.75     28.74 o 
   1  16   2      426.18      430.00     41.84 o 
   2  16   2     1144.17     1148.92     60.79 o 
   3  16   2        1.15       30.63     16.98 o 
   4  16   2       22.32       24.16     23.11 o 
  -4  17   2      293.29      283.95     16.78 o 
  -3  17   2        6.41       25.32     16.78 o 
  -2  17   2      115.92      133.33     19.03 o 
  -1  17   2        8.56        0.00     22.60 o 
   0  17   2        4.42        7.55     18.45 o 
   1  17   2        1.12       68.15     62.75 o 
   2  17   2      508.12      432.27     66.39 o 
   3  17   2        0.87        0.00     17.35 o 
  -4  18   2      242.21      315.59     40.59 o 
  -3  18   2      188.44      195.62     33.78 o 
  -2  18   2      744.24      698.80     57.36 o 
  -1  18   2      216.31      251.83     38.64 o 
   0  18   2      416.40      410.11     21.04 o 
   1  18   2      581.88      603.12     36.22 o 
   2  18   2      400.56      407.77     42.57 o 
   3  18   2       10.70       49.96     21.04 o 
  -4  19   2      255.13      254.43     21.31 o 
  -3  19   2        9.81       32.08     19.52 o 
  -2  19   2       74.06      123.76     20.45 o 
  -1  19   2        5.55        0.00     19.62 o 
   0  19   2      142.01      211.91     29.03 o 
   1  19   2       18.82       23.06     24.54 o 
   2  19   2      120.71      111.69     35.08 o 
   3  19   2        0.22       13.36     16.65 o 
  -3  20   2       79.14       97.68     24.45 o 
  -2  20   2      215.19      188.08     16.34 o 
  -1  20   2     1037.41     1101.92     86.38 o 
   0  20   2        9.61       12.44     24.24 o 
   1  20   2      352.09      339.03     81.99 o 
   2  20   2      277.45      334.71     26.74 o 
  -3  21   2        6.93       27.66     15.65 o 
  -2  21   2       22.33       62.94     20.88 o 
  -1  21   2       90.91      135.22     24.56 o 
   0  21   2       17.14       23.69     32.78 o 
   1  21   2        0.98        0.00     25.40 o 
   2  21   2      105.55      110.21     26.70 o 
  -2  22   2       79.39      100.61     17.36 o 
  -1  22   2      388.74      416.94     22.44 o 
   0  22   2        2.65       15.38     21.27 o 
   1  22   2       85.09       81.88     26.72 o 
  -1  23   2        0.87       11.81     22.21 o 
   0  23   2       44.87       92.97     26.91 o 
  -6   0   3      369.13      352.03     25.42 o 
  -5   0   3     4111.71     4072.30     71.68 o 
  -4   0   3     1796.05     1865.06     25.86 o 
  -3   0   3    14484.50    15356.88     68.41 o 
  -2   0   3    12183.95    12811.23    295.05 o 
  -1   0   3     2016.51     2188.14     97.49 o 
   0   0   3     6597.60     5473.41     62.52 o 
   1   0   3     2427.19     2514.69     44.08 o 
   2   0   3      210.42      254.01     30.64 o 
   3   0   3     1087.74     1198.20     36.49 o 
   4   0   3       40.70       66.89     24.22 o 
   5   0   3        1.78        0.00     36.72 o 
  -6   1   3      684.52      667.11     18.36 o 
  -5   1   3      601.68      591.83     15.56 o 
  -4   1   3      322.81      304.24     13.88 o 
  -3   1   3      626.04      697.89     23.69 o 
  -2   1   3     1290.15     1405.94     23.64 o 
  -1   1   3     3312.93     3548.63    186.78 o 
   0   1   3     3412.91     2947.78     85.83 o 
   1   1   3     8388.96     8635.28     71.16 o 
   2   1   3       14.20        0.00     20.69 o 
   3   1   3     3436.05     3537.50    129.62 o 
   4   1   3     3517.67     3524.39     42.50 o 
   5   1   3      206.45      176.24     23.20 o 
  -6   2   3      518.53      475.65     23.44 o 
  -5   2   3     3140.63     2939.50     45.21 o 
  -4   2   3      512.97      511.02     13.51 o 
  -3   2   3     5471.36     5828.68     51.12 o 
  -2   2   3    10935.84    11527.72     75.19 o 
  -1   2   3      967.51     1153.55     54.66 o 
   0   2   3    16043.96    12987.02    778.29 o 
   1   2   3     4832.97     5242.75     62.03 o 
   2   2   3     1463.07     1518.94     37.89 o 
   3   2   3      960.39      965.76     25.29 o 
   4   2   3       27.85       18.82     24.03 o 
   5   2   3       61.67       96.68     49.97 o 
  -6   3   3      900.42      881.66     30.55 o 
  -5   3   3      680.10      660.97     18.55 o 
  -4   3   3      989.79     1028.18     24.84 o 
  -3   3   3      213.64      243.67     13.78 o 
  -2   3   3     1042.09     1149.43     36.39 o 
  -1   3   3     1695.85     1682.02     62.21 o 
   0   3   3     1574.37     1472.15    132.81 o 
   1   3   3    10265.19    10723.73     88.33 o 
   2   3   3        5.16       11.60     21.00 o 
   3   3   3     5376.77     5345.56    264.67 o 
   4   3   3     1106.94     1199.57     26.34 o 
   5   3   3       12.02       41.63     26.12 o 
  -6   4   3      329.98      353.74     21.69 o 
  -5   4   3     4536.83     4334.51     62.57 o 
  -4   4   3      130.78      141.50     15.33 o 
  -3   4   3     6800.46     7136.54    150.34 o 
  -2   4   3    11720.90    11970.84    233.23 o 
  -1   4   3      489.74      526.59     21.75 o 
   0   4   3    12708.94     9476.47     58.02 o 
   1   4   3      997.26     1035.70     46.04 o 
   2   4   3      351.43      363.76     23.07 o 
   3   4   3      656.58      666.73     35.38 o 
   4   4   3        1.17       27.78     19.76 o 
   5   4   3      108.00      106.73     26.66 o 
  -6   5   3      647.54      675.55     32.81 o 
  -5   5   3      809.65      799.77     15.92 o 
  -4   5   3      208.95      218.88     13.97 o 
  -3   5   3     1199.81     1262.45     16.23 o 
  -2   5   3     1755.97     1836.36     24.76 o 
  -1   5   3      514.03      487.34     28.75 o 
   0   5   3      568.04      409.65     22.41 o 
   1   5   3     5290.39     5776.91     83.49 o 
   2   5   3      474.19      518.46     19.28 o 
   3   5   3     3289.57     3323.27     65.46 o 
   4   5   3     2676.65     2584.99     61.92 o 
   5   5   3       65.65       56.82     27.15 o 
  -6   6   3      600.57      601.46     41.04 o 
  -5   6   3     2743.96     2648.68     24.34 o 
  -4   6   3      454.59      446.24     13.66 o 
  -3   6   3     4658.52     4668.28     86.09 o 
  -2   6   3    12802.13    12601.29    346.82 o 
  -1   6   3      414.85      424.49     46.64 o 
   0   6   3     6780.63     5120.27     42.29 o 
   1   6   3     2984.63     3150.36     67.36 o 
   2   6   3      835.28      912.62     29.57 o 
   3   6   3      651.08      707.12     20.36 o 
   4   6   3       11.63       43.57     19.75 o 
   5   6   3       39.39       86.22     18.92 o 
  -6   7   3      936.44      858.94     24.38 o 
  -5   7   3      169.35      167.93     19.51 o 
  -4   7   3      386.12      381.69     16.49 o 
  -3   7   3      214.20      191.22     15.71 o 
  -2   7   3     1328.87     1372.72     24.00 o 
  -1   7   3     2605.89     2493.67    182.85 o 
   0   7   3     4156.79     3584.11     40.73 o 
   1   7   3     4570.34     4473.00     95.26 o 
   2   7   3      180.09      191.63     22.59 o 
   3   7   3     5037.68     5061.30    118.27 o 
   4   7   3     1161.13     1183.15     25.82 o 
   5   7   3       74.05       84.62     37.84 o 
  -6   8   3      347.67      304.88     18.20 o 
  -5   8   3     2213.11     2116.13     16.14 o 
  -4   8   3      475.12      484.45     15.03 o 
  -3   8   3     3404.19     3592.17     35.96 o 
  -2   8   3     9134.40     9148.47    277.03 o 
  -1   8   3        0.45        1.94     17.96 o 
   0   8   3     5812.73     4583.12     38.87 o 
   1   8   3     3657.52     3751.12    302.04 o 
   2   8   3      656.83      715.54     27.26 o 
   3   8   3      504.65      542.62     33.01 o 
   4   8   3        0.03        0.00     17.22 o 
   5   8   3        0.14        0.00     18.95 o 
  -6   9   3      550.33      530.12     32.19 o 
  -5   9   3      174.19      195.90     23.03 o 
  -4   9   3       62.46      105.82     14.30 o 
  -3   9   3      865.99      895.91     19.44 o 
  -2   9   3     1155.66     1220.06     36.95 o 
  -1   9   3     1030.39      925.58     74.18 o 
   0   9   3     1081.81     1040.10    140.68 o 
   1   9   3     5030.54     4536.42    273.51 o 
   2   9   3       91.58       88.41     23.30 o 
   3   9   3     3317.95     3284.89    150.06 o 
   4   9   3     1193.98     1171.10     44.00 o 
   5   9   3       44.72       71.89     22.51 o 
  -6  10   3      174.07      170.30     17.22 o 
  -5  10   3     2517.91     2295.69     65.35 o 
  -4  10   3      174.73      211.51     30.37 o 
  -3  10   3     4478.03     4663.25     79.56 o 
  -2  10   3     5841.40     5387.71    211.57 o 
  -1  10   3      423.35      396.15     31.14 o 
   0  10   3     4843.77     4419.60    470.57 o 
   1  10   3     1103.24      975.49    171.51 o 
   2  10   3      279.55      303.64     28.11 o 
   3  10   3     1047.68     1049.97     41.83 o 
   4  10   3      269.36      274.59     18.97 o 
  -6  11   3      332.30      302.19     22.42 o 
  -5  11   3      545.75      497.26     21.98 o 
  -4  11   3      209.02      191.77     16.43 o 
  -3  11   3      484.99      494.76     25.96 o 
  -2  11   3      448.91      454.80     27.33 o 
  -1  11   3      981.36      883.64     51.85 o 
   0  11   3      774.91      731.59     72.27 o 
   1  11   3     2728.27     2642.98    405.60 o 
   2  11   3        2.83        2.77     25.17 o 
   3  11   3      733.31      739.30     31.86 o 
   4  11   3     1573.22     1477.36     34.84 o 
  -5  12   3     1333.57     1359.51     71.88 o 
  -4  12   3      463.16      449.35     32.50 o 
  -3  12   3     4128.96     4031.11     32.21 o 
  -2  12   3     3020.40     2843.02    187.29 o 
  -1  12   3        1.30       24.85     21.10 o 
   0  12   3     5090.61     4605.08    587.96 o 
   1  12   3      870.87      797.23    130.69 o 
   2  12   3      710.00      767.76     75.20 o 
   3  12   3      112.96       98.44     18.44 o 
   4  12   3        2.39       32.73     19.13 o 
  -5  13   3      236.52      213.04     14.95 o 
  -4  13   3      571.35      582.25     20.39 o 
  -3  13   3       18.40       30.18     15.56 o 
  -2  13   3       30.88       35.84     15.29 o 
  -1  13   3     1434.05     1283.06     56.90 o 
   0  13   3      582.82      577.60     51.26 o 
   1  13   3     4029.00     3864.13    560.21 o 
   2  13   3        3.63       17.26     22.47 o 
   3  13   3     1700.46     1694.76    103.68 o 
   4  13   3      928.78      806.12     74.49 o 
  -5  14   3     1174.08     1136.85     30.17 o 
  -4  14   3      166.91      215.48     24.11 o 
  -3  14   3     1451.50     1517.15     32.42 o 
  -2  14   3     2420.60     2382.09     44.67 o 
  -1  14   3      262.02      224.30     23.51 o 
   0  14   3     3649.40     3495.85    301.95 o 
   1  14   3      753.43      696.57    123.48 o 
   2  14   3       86.57       70.21     21.68 o 
   3  14   3      232.71      236.03     21.98 o 
   4  14   3       41.24       35.88     22.72 o 
  -5  15   3      217.31      194.54     19.82 o 
  -4  15   3      302.28      322.23     19.01 o 
  -3  15   3      234.92      250.79     19.11 o 
  -2  15   3     1352.95     1379.44     48.86 o 
  -1  15   3       35.67       26.80     22.08 o 
   0  15   3      281.07      289.40     32.57 o 
   1  15   3     2097.89     2173.63    194.47 o 
   2  15   3        1.24       24.44     22.45 o 
   3  15   3     1063.95     1062.75     20.82 o 
  -5  16   3      929.25      888.24     54.08 o 
  -4  16   3       57.04       89.09     28.63 o 
  -3  16   3     1077.92     1027.46     29.07 o 
  -2  16   3     3127.30     3023.70    125.75 o 
  -1  16   3      283.06      285.84     23.20 o 
   0  16   3     2012.97     2034.13     69.36 o 
   1  16   3      154.76      143.13     18.89 o 
   2  16   3       48.92       59.18     19.31 o 
   3  16   3      357.67      374.11     19.11 o 
  -4  17   3        2.69       50.29     18.22 o 
  -3  17   3      278.65      262.20     25.44 o 
  -2  17   3       58.36       88.00     17.01 o 
  -1  17   3      399.33      449.77     24.17 o 
   0  17   3      159.02      184.61     23.84 o 
   1  17   3      556.06      562.37     56.14 o 
   2  17   3      344.47      334.98     54.19 o 
   3  17   3      940.65      939.45     33.78 o 
  -4  18   3       61.96      107.06     25.76 o 
  -3  18   3      885.91      843.86     33.07 o 
  -2  18   3     1422.93     1418.08     52.25 o 
  -1  18   3      145.27      101.66     19.59 o 
   0  18   3      794.34      798.76     79.79 o 
   1  18   3      570.87      643.98     26.00 o 
   2  18   3      461.83      488.12     76.24 o 
   3  18   3       51.89       75.24     17.02 o 
  -4  19   3       63.68       58.96     21.94 o 
  -3  19   3      101.34      142.39     18.23 o 
  -2  19   3      194.75      198.78     18.04 o 
  -1  19   3      464.79      407.95    137.87 o 
   0  19   3      499.97      502.50     25.70 o 
   1  19   3      610.42      623.99     40.07 o 
   2  19   3        7.21       12.13     39.67 o 
  -3  20   3      388.76      382.07     25.35 o 
  -2  20   3      928.56      993.81     23.14 o 
  -1  20   3        0.88       12.29     20.85 o 
   0  20   3      484.15      551.90     63.69 o 
   1  20   3      458.21      445.15     27.02 o 
   2  20   3       56.33       87.08     30.06 o 
  -2  21   3      175.83      175.31     19.32 o 
  -1  21   3       97.89      124.57     18.37 o 
   0  21   3       87.00      126.17     29.14 o 
   1  21   3      648.79      717.92     43.69 o 
  -2  22   3      417.65      472.77     25.88 o 
  -1  22   3        3.93       47.94     19.31 o 
   0  22   3      664.44      729.43     65.24 o 
  -6   0   4     1257.65     1172.55     84.53 o 
  -5   0   4       43.58       76.91     33.41 o 
  -4   0   4     2936.72     2960.47     65.32 o 
  -3   0   4      768.66      786.57     24.13 o 
  -2   0   4       58.34       77.16     21.17 o 
  -1   0   4     2409.47     2505.13    239.21 o 
   0   0   4       12.75       24.88     29.39 o 
   1   0   4       98.03      107.22     29.65 o 
   2   0   4      188.29      194.11     32.31 o 
   3   0   4      192.29      251.21     33.80 o 
   4   0   4       72.10       39.86     25.57 o 
  -6   1   4       10.97       41.98     13.74 o 
  -5   1   4        5.78       37.91     16.32 o 
  -4   1   4      470.36      493.85     18.81 o 
  -3   1   4     1810.62     1898.05     15.21 o 
  -2   1   4     1235.76     1380.19     36.34 o 
  -1   1   4     3016.39     2981.01    191.91 o 
   0   1   4     2822.12     2639.23     84.32 o 
   1   1   4      680.03      737.94     36.65 o 
   2   1   4     3306.65     3419.14    159.86 o 
   3   1   4      544.82      608.82     21.20 o 
   4   1   4       80.25       49.74     25.29 o 
  -6   2   4      603.30      584.33     16.89 o 
  -5   2   4       11.02       44.64     16.36 o 
  -4   2   4     1666.19     1699.16     31.87 o 
  -3   2   4     1571.03     1658.41     16.30 o 
  -2   2   4      181.66      204.76     13.79 o 
  -1   2   4      628.30      573.73     68.28 o 
   0   2   4      150.10      151.31     25.34 o 
   1   2   4       74.84       85.61     39.15 o 
   2   2   4      700.48      745.43     21.37 o 
   3   2   4        3.08       22.63     23.36 o 
   4   2   4       33.55       78.30     25.15 o 
  -6   3   4        0.03       17.72     16.00 o 
  -5   3   4       15.03       22.24     22.86 o 
  -4   3   4      401.06      418.04     16.64 o 
  -3   3   4     1186.55     1344.11     23.67 o 
  -2   3   4       63.28       89.69     13.85 o 
  -1   3   4     8822.41     8360.67    443.76 o 
   0   3   4     2462.03     2370.68    175.00 o 
   1   3   4      852.66      942.00     43.70 o 
   2   3   4     3220.63     3299.16    102.68 o 
   3   3   4      972.57      944.35     31.95 o 
   4   3   4      193.76      180.20     21.43 o 
  -6   4   4      701.91      667.35     26.06 o 
  -5   4   4       23.59       83.08     16.25 o 
  -4   4   4     2627.63     2710.63     66.30 o 
  -3   4   4     1273.34     1327.34     22.13 o 
  -2   4   4      387.96      422.01     43.29 o 
  -1   4   4      347.32      300.01     17.01 o 
   0   4   4       60.04       62.62     30.02 o 
   1   4   4       80.27       62.22     33.54 o 
   2   4   4       88.34      124.68     22.30 o 
   3   4   4       91.04       90.43     23.67 o 
   4   4   4      338.80      333.43     26.21 o 
  -6   5   4       16.05       16.90     15.87 o 
  -5   5   4        8.41       16.00     13.39 o 
  -4   5   4      920.86      924.46     26.32 o 
  -3   5   4      808.69      842.28     16.85 o 
  -2   5   4      445.42      471.04     16.96 o 
  -1   5   4     3865.99     3725.94    153.39 o 
   0   5   4     2048.53     1694.51     35.97 o 
   1   5   4      357.37      351.54     68.00 o 
   2   5   4     4375.16     4520.44    180.57 o 
   3   5   4      259.02      284.43     23.90 o 
   4   5   4      133.57      140.56     20.80 o 
  -6   6   4      918.56      740.04     52.20 o 
  -5   6   4       27.83       15.63     16.45 o 
  -4   6   4     1412.99     1540.70     24.03 o 
  -3   6   4     1564.53     1578.93     16.14 o 
  -2   6   4      173.78      189.13     17.72 o 
  -1   6   4     1068.77      989.78     18.96 o 
   0   6   4      127.11      120.71     20.71 o 
   1   6   4        6.88       19.17     30.21 o 
   2   6   4      196.68      206.68     20.42 o 
   3   6   4     1028.90     1002.99     26.65 o 
   4   6   4      176.71      215.44     21.43 o 
  -6   7   4       60.19       44.74     16.34 o 
  -5   7   4       36.29       34.66     12.39 o 
  -4   7   4      609.21      620.27     16.73 o 
  -3   7   4      408.33      431.85     20.06 o 
  -2   7   4        8.58       27.07     14.57 o 
  -1   7   4     4355.47     3772.87    204.68 o 
   0   7   4     1613.88     1294.53     27.17 o 
   1   7   4     1040.75      867.21     32.88 o 
   2   7   4     1073.48     1103.15     84.47 o 
   3   7   4      662.83      679.63     27.81 o 
   4   7   4       37.61       40.85     21.26 o 
  -6   8   4      735.90      695.69     17.50 o 
  -5   8   4       79.55       55.02     15.67 o 
  -4   8   4     1267.14     1254.64     15.72 o 
  -3   8   4      977.00      965.33     32.59 o 
  -2   8   4      432.97      388.11     18.53 o 
  -1   8   4      944.17      831.52     84.73 o 
   0   8   4      304.13      300.55     30.05 o 
   1   8   4       20.46       64.95     28.94 o 
   2   8   4      559.21      622.68     45.31 o 
   3   8   4        6.12       10.69     22.38 o 
   4   8   4       24.45       32.96     25.86 o 
  -6   9   4        2.18       22.95     15.50 o 
  -5   9   4        2.56       37.05     11.78 o 
  -4   9   4      285.64      306.65     13.78 o 
  -3   9   4      319.43      342.91     20.99 o 
  -2   9   4       27.80       18.92     14.98 o 
  -1   9   4     2938.11     2572.04    156.24 o 
   0   9   4     1637.58     1368.37     33.66 o 
   1   9   4      122.04      127.34     29.51 o 
   2   9   4     2213.87     2374.09     57.48 o 
   3   9   4      937.67      967.83     40.81 o 
   4   9   4      250.16      232.31     22.75 o 
  -6  10   4      532.31      474.14     68.36 o 
  -5  10   4        0.38       59.67     20.08 o 
  -4  10   4     1246.61     1230.57     81.15 o 
  -3  10   4      224.30      286.67     44.93 o 
  -2  10   4      295.37      297.99     16.15 o 
  -1  10   4     1158.27     1093.47     67.22 o 
   0  10   4      175.47      177.24     22.03 o 
   1  10   4       29.06        0.00     30.43 o 
   2  10   4       78.52       81.94     48.04 o 
   3  10   4        6.51       42.57     35.91 o 
   4  10   4       22.58       53.68     27.25 o 
  -5  11   4        1.81       19.72     18.85 o 
  -4  11   4      241.70      261.13     19.37 o 
  -3  11   4     1744.73     1672.82     70.98 o 
  -2  11   4      783.34      737.02     50.20 o 
  -1  11   4     2329.23     2143.44    190.12 o 
   0  11   4      838.55      721.99     32.10 o 
   1  11   4      308.73      271.47     30.97 o 
   2  11   4     2093.41     2066.26     63.47 o 
   3  11   4      118.23      174.91     23.34 o 
   4  11   4       73.22       60.94     32.91 o 
  -5  12   4       13.69       43.95     31.04 o 
  -4  12   4      762.61      795.71     16.66 o 
  -3  12   4     1398.76     1394.49     49.13 o 
  -2  12   4      416.74      398.08     19.88 o 
  -1  12   4      222.21      224.29     18.34 o 
   0  12   4      200.40      247.41     21.53 o 
   1  12   4       73.44       67.76     22.83 o 
   2  12   4       67.95       60.59     18.88 o 
   3  12   4       20.68       62.82     23.66 o 
  -5  13   4       25.24       43.14     16.03 o 
  -4  13   4        8.20       31.95     16.61 o 
  -3  13   4      369.53      371.49     21.92 o 
  -2  13   4       34.08       60.05     28.68 o 
  -1  13   4      751.01      747.46     23.76 o 
   0  13   4     1219.37     1180.26     25.71 o 
   1  13   4      136.39      148.52     23.28 o 
   2  13   4      980.07     1007.69     46.42 o 
   3  13   4      289.23      268.71     24.68 o 
  -5  14   4        0.72        8.87     38.89 o 
  -4  14   4      813.39      747.68     33.33 o 
  -3  14   4      284.34      246.73     23.66 o 
  -2  14   4      322.15      281.29     43.30 o 
  -1  14   4       59.91       43.60     21.74 o 
   0  14   4       10.79        9.88     30.92 o 
   1  14   4       24.96       65.31     31.86 o 
   2  14   4       78.14      117.25     27.96 o 
   3  14   4       93.09      104.80     20.73 o 
  -5  15   4        0.17       25.11     22.09 o 
  -4  15   4       45.70       47.60     31.62 o 
  -3  15   4      262.54      249.26     15.59 o 
  -2  15   4        1.54       22.21     34.56 o 
  -1  15   4      948.59      926.13     49.59 o 
   0  15   4      615.51      660.68     27.90 o 
   1  15   4       45.62       15.68     33.30 o 
   2  15   4      930.64      864.19     80.01 o 
   3  15   4      107.97      118.73     18.09 o 
  -4  16   4      564.85      539.98     19.18 o 
  -3  16   4      235.18      213.02     24.92 o 
  -2  16   4        3.72       23.73     17.25 o 
  -1  16   4      330.93      346.13     33.99 o 
   0  16   4       79.68      103.01     24.86 o 
   1  16   4        6.69        0.00     29.64 o 
   2  16   4        7.99       58.12     37.02 o 
  -4  17   4      247.48      298.54     22.26 o 
  -3  17   4       80.35      116.36     17.48 o 
  -2  17   4        0.76        0.00     19.20 o 
  -1  17   4      888.07      952.23     24.41 o 
   0  17   4      480.86      456.66     30.81 o 
   1  17   4      215.43      203.22     33.44 o 
   2  17   4      416.15      376.04     43.88 o 
  -4  18   4      136.71      161.11     30.81 o 
  -3  18   4      449.11      406.84     38.96 o 
  -2  18   4       26.39       21.63     26.80 o 
  -1  18   4      287.20      270.39     23.39 o 
   0  18   4        0.94       21.12     19.50 o 
   1  18   4       12.96       41.82     22.63 o 
   2  18   4        0.42        0.00     41.36 o 
  -3  19   4       58.17       60.26     18.81 o 
  -2  19   4       18.45       45.82     25.51 o 
  -1  19   4      380.33      429.97     23.92 o 
   0  19   4      346.68      392.30     20.97 o 
   1  19   4       43.50       11.46     35.37 o 
  -3  20   4       70.26       83.17     15.74 o 
  -2  20   4        0.24       30.52     26.30 o 
  -1  20   4      286.48      285.33     23.44 o 
   0  20   4       13.43       17.13     20.62 o 
   1  20   4        1.52       22.33     27.15 o 
  -2  21   4        0.68       46.07     27.63 o 
  -1  21   4      169.46      173.64     23.86 o 
   0  21   4       57.96       51.80     30.23 o 
  -6   0   5      530.22      498.89     26.85 o 
  -5   0   5       17.40       35.42     19.27 o 
  -4   0   5     1569.33     1646.13     26.34 o 
  -3   0   5     2456.91     2538.54     50.76 o 
  -2   0   5       59.76       59.41     21.51 o 
  -1   0   5     2707.28     2920.26     45.28 o 
   0   0   5     3085.42     3020.66     46.93 o 
   1   0   5       35.86       23.31     23.18 o 
   2   0   5     1530.21     1681.54     40.64 o 
   3   0   5      438.50      409.20     37.45 o 
   4   0   5       40.29       72.12     38.18 o 
  -6   1   5      448.25      432.10     18.54 o 
  -5   1   5        5.98        0.00     20.68 o 
  -4   1   5      127.15      144.53     14.42 o 
  -3   1   5       52.98       56.34     15.81 o 
  -2   1   5       91.39      108.68     13.89 o 
  -1   1   5      118.66      127.49     18.44 o 
   0   1   5      779.85      766.49     55.35 o 
   1   1   5      873.57      820.97     69.08 o 
   2   1   5      337.97      418.93     32.96 o 
   3   1   5      549.97      552.68     26.42 o 
   4   1   5      114.27       93.29     27.48 o 
  -6   2   5      285.61      286.36     37.20 o 
  -5   2   5       29.50       45.95     14.10 o 
  -4   2   5     2045.11     2068.17     41.91 o 
  -3   2   5     1348.19     1431.41     34.97 o 
  -2   2   5       92.44      107.68     13.90 o 
  -1   2   5     3612.10     3463.49    445.41 o 
   0   2   5     1881.45     1763.38    113.92 o 
   1   2   5      305.55      291.56     19.96 o 
   2   2   5       51.94       93.14     23.89 o 
   3   2   5      198.37      241.86     25.20 o 
   4   2   5       59.53       49.85     38.97 o 
  -6   3   5      286.48      263.85     22.68 o 
  -5   3   5       22.12       99.11     44.46 o 
  -4   3   5      258.55      255.96     13.77 o 
  -3   3   5      332.82      379.43     16.53 o 
  -2   3   5       68.33       73.27     15.41 o 
  -1   3   5       23.60       17.07     23.95 o 
   0   3   5      210.21      194.58     21.93 o 
   1   3   5      327.60      261.57     23.61 o 
   2   3   5     2092.26     2320.17     30.45 o 
   3   3   5      414.04      443.84     56.77 o 
   4   3   5       39.11       61.69     22.65 o 
  -6   4   5      256.37      282.43     14.44 o 
  -5   4   5        4.07        0.00     17.16 o 
  -4   4   5      929.79      954.08     16.30 o 
  -3   4   5     1888.16     1977.20     30.02 o 
  -2   4   5       46.85       74.34     18.89 o 
  -1   4   5     1298.32     1347.71     42.76 o 
   0   4   5     1503.14     1384.83     36.46 o 
   1   4   5       77.89       80.39     17.70 o 
   2   4   5      569.51      581.81     33.02 o 
   3   4   5      153.82      124.99     27.86 o 
   4   4   5       31.58       50.92     26.93 o 
  -6   5   5      263.40      287.34     27.41 o 
  -5   5   5        6.58        0.00     21.31 o 
  -4   5   5      385.17      369.89     16.68 o 
  -3   5   5       60.01       70.79     15.41 o 
  -2   5   5       36.94       56.35     16.20 o 
  -1   5   5      491.31      535.11     28.82 o 
   0   5   5      176.75      180.43     22.19 o 
   1   5   5       67.63       76.50     25.18 o 
   2   5   5     1181.14     1239.76     69.92 o 
   3   5   5      255.97      295.05     23.53 o 
   4   5   5      159.92      138.24     27.84 o 
  -6   6   5      362.94      362.36     19.26 o 
  -5   6   5        0.27        2.25     14.46 o 
  -4   6   5      319.31      312.54     18.90 o 
  -3   6   5     5098.00     5245.41     52.27 o 
  -2   6   5      126.83      146.99     16.68 o 
  -1   6   5     2512.63     2431.88     38.66 o 
   0   6   5     1378.93     1311.65     34.46 o 
   1   6   5       50.27       47.69     29.98 o 
   2   6   5     1335.52     1299.31     91.55 o 
   3   6   5       38.11       54.49     20.50 o 
   4   6   5       26.50       15.21     22.15 o 
  -6   7   5      224.62      209.14     23.24 o 
  -5   7   5        3.89       21.07     21.07 o 
  -4   7   5        3.10        9.33     14.82 o 
  -3   7   5      402.60      449.50     16.77 o 
  -2   7   5        6.84       12.11     14.96 o 
  -1   7   5      154.03      166.28     23.21 o 
   0   7   5       83.65       73.33     30.66 o 
   1   7   5       15.55       18.30     30.28 o 
   2   7   5     1043.51      991.63     96.21 o 
   3   7   5      123.35      169.99     22.30 o 
  -6   8   5      471.83      446.49     31.79 o 
  -5   8   5       26.63        0.00     15.67 o 
  -4   8   5     1361.30     1336.84     31.95 o 
  -3   8   5      731.48      722.26     44.71 o 
  -2   8   5       19.84       33.96     22.39 o 
  -1   8   5     2003.04     1907.20     29.29 o 
   0   8   5     1233.21     1093.27     26.70 o 
   1   8   5       77.84       68.11     22.52 o 
   2   8   5      199.33      201.88     22.47 o 
   3   8   5      121.22      117.13     28.22 o 
  -5   9   5        5.36        0.40     17.41 o 
  -4   9   5      207.14      207.32     21.03 o 
  -3   9   5      126.96       74.07     41.31 o 
  -2   9   5      125.57      144.39     19.54 o 
  -1   9   5      152.36      164.08     31.39 o 
   0   9   5      319.09      369.68     32.10 o 
   1   9   5       33.58        2.48     31.49 o 
   2   9   5      546.86      473.14     33.68 o 
   3   9   5      416.76      376.11     28.34 o 
  -5  10   5        8.66       18.25     25.09 o 
  -4  10   5      888.28      871.22     25.69 o 
  -3  10   5      659.38      711.08     17.57 o 
  -2  10   5       19.42       60.16     19.02 o 
  -1  10   5     1268.12     1092.61     26.56 o 
   0  10   5      801.57      722.04     33.35 o 
   1  10   5        1.32        8.16     32.10 o 
   2  10   5      126.74       52.45     33.56 o 
   3  10   5      125.70      123.69     29.26 o 
  -5  11   5        0.45       33.16     27.33 o 
  -4  11   5       89.16      111.99     19.34 o 
  -3  11   5       12.85       19.49     16.45 o 
  -2  11   5       15.21       51.07     17.50 o 
  -1  11   5      150.16      117.55     22.24 o 
   0  11   5      276.71      211.44     33.56 o 
   1  11   5      187.49      160.05     22.48 o 
   2  11   5      194.10      217.10     34.48 o 
   3  11   5      409.87      420.99     32.05 o 
  -5  12   5       20.64       14.50     21.16 o 
  -4  12   5      668.98      657.51     60.83 o 
  -3  12   5      858.26      816.43     24.30 o 
  -2  12   5        0.32       26.41     24.55 o 
  -1  12   5      862.49      793.20     25.61 o 
   0  12   5     1026.10      892.63     35.57 o 
   1  12   5       42.11       78.44     24.60 o 
   2  12   5      214.30      258.75     35.83 o 
   3  12   5       42.23       57.31     20.32 o 
  -5  13   5        0.25       15.42     21.53 o 
  -4  13   5       45.90       50.94     22.50 o 
  -3  13   5       13.21       17.72     19.51 o 
  -2  13   5       20.72       54.75     16.76 o 
  -1  13   5        7.52       44.95     23.09 o 
   0  13   5      273.89      334.53     33.28 o 
   1  13   5       32.22       23.61     23.51 o 
   2  13   5      710.81      644.04     27.10 o 
  -4  14   5      613.64      572.19     42.85 o 
  -3  14   5      586.65      576.08     30.90 o 
  -2  14   5       25.80       53.34     19.00 o 
  -1  14   5      808.51      694.09     25.66 o 
   0  14   5      412.69      434.68     33.49 o 
   1  14   5       45.33       21.53     23.70 o 
   2  14   5      106.05       92.83     26.06 o 
  -4  15   5       75.20       75.10     18.79 o 
  -3  15   5        9.51       82.02     46.78 o 
  -2  15   5       58.38       82.28     22.84 o 
  -1  15   5       20.39       97.83     34.65 o 
   0  15   5       38.68       67.85     23.30 o 
   1  15   5        0.63       46.09     25.28 o 
   2  15   5      284.88      295.08     38.00 o 
  -4  16   5      245.60      246.02     16.98 o 
  -3  16   5      480.34      518.13     28.87 o 
  -2  16   5       15.18       30.56     23.10 o 
  -1  16   5      605.74      600.91     35.59 o 
   0  16   5       92.36       97.90     35.02 o 
   1  16   5        8.13        0.00     25.71 o 
   2  16   5       89.54      102.60     39.01 o 
  -3  17   5        8.45       23.42     21.30 o 
  -2  17   5       69.34       87.67     23.33 o 
  -1  17   5      169.19      150.66     25.17 o 
   0  17   5      128.20      189.77     35.59 o 
   1  17   5       24.49       53.94     26.58 o 
  -3  18   5      231.95      231.17     19.49 o 
  -2  18   5        0.65        8.77     24.44 o 
  -1  18   5      342.95      391.59     36.91 o 
   0  18   5      150.74      163.16     26.34 o 
   1  18   5        7.18       72.50     26.49 o 
  -2  19   5        0.71        0.00     20.75 o 
  -1  19   5       27.99        0.00     26.11 o 
   0  19   5       59.03       44.60     27.64 o 
  -6   0   6      114.81       84.33     22.89 o 
  -5   0   6     2382.94     2284.68    125.16 o 
  -4   0   6      523.63      544.08     25.32 o 
  -3   0   6      950.67     1035.40     88.69 o 
  -2   0   6     1743.48     1794.64    240.64 o 
  -1   0   6       48.28       96.13     32.48 o 
   0   0   6      438.72      475.81     35.35 o 
   1   0   6       53.74       55.74     29.20 o 
   2   0   6      208.25      168.52     25.60 o 
   3   0   6       37.34       70.38     37.67 o 
  -6   1   6       93.18       82.33     21.11 o 
  -5   1   6       63.48       58.62     17.29 o 
  -4   1   6     1945.20     1990.85     23.79 o 
  -3   1   6        8.02       17.69     14.74 o 
  -2   1   6     2655.16     2507.70    402.57 o 
  -1   1   6     2144.50     2388.94    149.40 o 
   0   1   6       30.44       50.37     25.07 o 
   1   1   6     6591.95     6414.66    375.75 o 
   2   1   6      399.83      397.44     30.23 o 
   3   1   6      554.64      673.56     53.29 o 
  -6   2   6       34.51       50.89     19.06 o 
  -5   2   6     2138.39     2028.50     42.17 o 
  -4   2   6     2292.39     2333.34     47.72 o 
  -3   2   6     1756.84     1857.89     31.84 o 
  -2   2   6     3555.00     3494.50    343.70 o 
  -1   2   6       68.34      100.47     28.55 o 
   0   2   6     1983.26     2032.18    120.23 o 
   1   2   6        1.11        1.24     17.52 o 
   2   2   6      172.85      184.75     18.54 o 
   3   2   6        0.64       34.30     26.86 o 
  -6   3   6      187.94      174.17     13.93 o 
  -5   3   6      192.51      181.59     14.01 o 
  -4   3   6      333.06      332.13     14.63 o 
  -3   3   6       52.33       62.25     16.51 o 
  -2   3   6     2899.00     2957.09    141.18 o 
  -1   3   6     2307.46     2477.99     79.52 o 
   0   3   6     1706.53     1745.96    101.55 o 
   1   3   6     1966.06     2001.32    129.45 o 
   2   3   6      490.75      483.35     24.34 o 
   3   3   6      496.95      521.56     28.56 o 
  -6   4   6       68.76       75.19     21.51 o 
  -5   4   6     2677.86     2532.37     38.34 o 
  -4   4   6      908.09      907.44     50.69 o 
  -3   4   6      904.48      980.15     20.14 o 
  -2   4   6     3212.99     3206.84    173.61 o 
  -1   4   6       36.91       54.53     27.02 o 
   0   4   6      730.08      686.24     35.31 o 
   1   4   6      365.25      333.88     30.50 o 
   2   4   6      271.80      290.90     23.94 o 
   3   4   6       45.22       79.33     27.48 o 
  -5   5   6       18.25       10.34     15.92 o 
  -4   5   6      627.47      604.59     26.00 o 
  -3   5   6      157.13      181.24     29.84 o 
  -2   5   6     2108.34     2071.52     95.83 o 
  -1   5   6     3082.81     3226.14     42.48 o 
   0   5   6      652.56      619.54     34.79 o 
   1   5   6     3364.26     2898.35     42.83 o 
   2   5   6      711.72      638.02     56.47 o 
   3   5   6      703.13      644.14     31.81 o 
  -5   6   6     2298.18     2212.10     40.66 o 
  -4   6   6      351.98      388.87     18.68 o 
  -3   6   6      417.05      445.48     17.73 o 
  -2   6   6     2879.96     2750.34    138.51 o 
  -1   6   6       34.09       51.06     32.69 o 
   0   6   6      309.41      305.17     33.68 o 
   1   6   6       60.83       71.23     33.33 o 
   2   6   6      267.32      290.70     21.84 o 
   3   6   6        7.85       19.46     23.45 o 
  -5   7   6       17.57       43.48     16.65 o 
  -4   7   6      636.99      636.18     22.10 o 
  -3   7   6      148.11      155.50     19.45 o 
  -2   7   6     2170.55     2060.41     78.77 o 
  -1   7   6     2098.45     1870.43     31.20 o 
   0   7   6      399.22      336.11     25.24 o 
   1   7   6     2547.71     2349.02     41.18 o 
   2   7   6      756.83      659.38     78.35 o 
   3   7   6      395.18      395.58     31.51 o 
  -5   8   6     1597.17     1560.97     20.81 o 
  -4   8   6     1020.58      964.00     19.98 o 
  -3   8   6      905.43      921.27     29.76 o 
  -2   8   6     2049.29     1863.05     66.21 o 
  -1   8   6       26.23       33.94     22.52 o 
   0   8   6      861.29      853.03     34.93 o 
   1   8   6        5.87        0.00     33.61 o 
   2   8   6       83.69       73.16     52.12 o 
  -5   9   6        9.48       23.48     15.31 o 
  -4   9   6      697.03      698.67     45.56 o 
  -3   9   6        2.01        9.64     17.23 o 
  -2   9   6     1675.72     1562.90     85.03 o 
  -1   9   6     1380.86     1393.54     36.44 o 
   0   9   6      436.02      405.43     33.73 o 
   1   9   6     2501.41     2227.14     32.05 o 
   2   9   6      163.72      166.10     41.25 o 
  -5  10   6     1399.69     1329.15     44.55 o 
  -4  10   6      742.60      735.11     19.30 o 
  -3  10   6      650.65      689.06     25.31 o 
  -2  10   6     1814.41     1694.55    137.81 o 
  -1  10   6       51.36       67.95     32.38 o 
   0  10   6      775.90      725.96     35.85 o 
   1  10   6      108.77      191.32     34.88 o 
   2  10   6      309.90      327.32     39.45 o 
  -5  11   6        8.12        0.00     19.37 o 
  -4  11   6      739.12      754.27     22.47 o 
  -3  11   6        3.22       32.84     33.04 o 
  -2  11   6     1024.03      958.94     19.81 o 
  -1  11   6      741.02      807.47     35.92 o 
   0  11   6       17.51       78.75     33.89 o 
   1  11   6     2554.89     2190.13     32.81 o 
   2  11   6      239.34      246.74     22.68 o 
  -4  12   6      468.35      360.21     70.66 o 
  -3  12   6      639.61      693.77     19.91 o 
  -2  12   6     1052.18     1003.18     37.19 o 
  -1  12   6        0.77        0.00     33.94 o 
   0  12   6      370.80      408.40     35.50 o 
   1  12   6        2.71       69.01     35.19 o 
   2  12   6        8.68       34.51     26.70 o 
  -4  13   6      338.30      342.91     46.95 o 
  -3  13   6      155.39      136.76     18.97 o 
  -2  13   6     1232.38     1153.41     28.49 o 
  -1  13   6     1052.20      973.36     36.32 o 
   0  13   6      275.72      270.31     26.06 o 
   1  13   6     1406.05     1413.94     40.28 o 
  -4  14   6      395.09      410.75     27.50 o 
  -3  14   6      279.27      253.61     23.96 o 
  -2  14   6      957.68      961.71     38.16 o 
  -1  14   6       11.27       72.64     35.66 o 
   0  14   6      383.68      335.88     36.60 o 
   1  14   6       15.21       44.65     27.08 o 
  -3  15   6        3.96       37.57     17.35 o 
  -2  15   6      485.60      425.74     37.41 o 
  -1  15   6      753.53      698.95     38.26 o 
   0  15   6      184.81      200.73     27.12 o 
   1  15   6      783.52      809.28     40.09 o 
  -3  16   6      402.30      381.65     30.78 o 
  -2  16   6      363.41      405.12     38.23 o 
  -1  16   6       16.27       98.52     37.52 o 
   0  16   6      185.62      247.48     38.68 o 
  -2  17   6      496.49      524.61     39.98 o 
  -1  17   6      484.67      489.87     28.26 o 
  -5   0   7       53.40       42.30     26.31 o 
  -4   0   7      229.30      284.00     25.89 o 
  -3   0   7      134.55      208.51     24.67 o 
  -2   0   7      105.21       94.82     56.26 o 
  -1   0   7       27.69       40.40     32.81 o 
   0   0   7      135.29      157.38     43.30 o 
   1   0   7      107.65      118.03     26.03 o 
   2   0   7      174.59      189.52     30.27 o 
  -5   1   7        2.68        0.00     16.60 o 
  -4   1   7      201.21      187.33     15.91 o 
  -3   1   7     1830.95     1907.19    102.12 o 
  -2   1   7       61.90       60.72     23.69 o 
  -1   1   7     1212.66     1387.17     29.39 o 
   0   1   7      902.33      979.97     31.11 o 
   1   1   7        0.56       20.52     19.85 o 
   2   1   7      264.83      266.68     19.79 o 
  -5   2   7       85.88       88.03     17.06 o 
  -4   2   7      186.54      184.23     16.28 o 
  -3   2   7       31.18       45.33     17.11 o 
  -2   2   7       85.59       97.01     18.60 o 
  -1   2   7      183.18      198.88     26.85 o 
   0   2   7      155.61      195.32     23.60 o 
   1   2   7       64.76       65.79     19.86 o 
   2   2   7      398.71      398.44     24.84 o 
  -5   3   7      461.31      437.57     36.16 o 
  -4   3   7      534.23      581.87     18.75 o 
  -3   3   7     1531.61     1564.31     54.10 o 
  -2   3   7      195.29      183.47     21.37 o 
  -1   3   7      891.07      935.77     68.43 o 
   0   3   7     1370.24     1419.54    114.82 o 
   1   3   7       63.46       81.92     21.61 o 
   2   3   7      327.36      350.15     22.06 o 
  -5   4   7        0.75       22.74     16.88 o 
  -4   4   7       58.14       48.62     26.91 o 
  -3   4   7        2.85       31.57     19.89 o 
  -2   4   7        2.58        1.94     20.89 o 
  -1   4   7       24.15       32.93     30.94 o 
   0   4   7      546.62      556.14     36.63 o 
   1   4   7        1.28        0.00     20.33 o 
   2   4   7      369.99      340.85     26.50 o 
  -5   5   7      167.73      175.21     17.25 o 
  -4   5   7      409.75      437.42     18.73 o 
  -3   5   7     1301.02     1283.06     73.81 o 
  -2   5   7       70.38       59.21     27.94 o 
  -1   5   7      678.06      675.36     37.31 o 
   0   5   7     1350.95     1335.89     39.69 o 
   1   5   7       22.75       39.86     35.09 o 
   2   5   7       92.56      147.32     49.16 o 
  -5   6   7       16.10       40.72     19.16 o 
  -4   6   7      132.49      163.60     18.43 o 
  -3   6   7       89.62      112.77     18.57 o 
  -2   6   7        3.65       17.65     29.31 o 
  -1   6   7      273.72      288.73     25.21 o 
   0   6   7      816.25      770.74     37.93 o 
   1   6   7       27.12       21.46     25.59 o 
  -5   7   7      119.49      159.60     36.91 o 
  -4   7   7      521.12      446.90     51.42 o 
  -3   7   7      883.95      880.80     34.34 o 
  -2   7   7       60.12       68.28     34.65 o 
  -1   7   7      945.96     1050.80     38.61 o 
   0   7   7      385.32      380.69     26.82 o 
   1   7   7       71.78      135.21     36.27 o 
  -4   8   7      148.54      195.88     21.62 o 
  -3   8   7        7.42       10.38     17.66 o 
  -2   8   7       29.56       16.44     25.05 o 
  -1   8   7      129.84      136.30     35.54 o 
   0   8   7       68.90       90.92     35.85 o 
   1   8   7        0.19        0.00     37.62 o 
  -4   9   7      116.54      138.91     21.92 o 
  -3   9   7     1094.72     1002.25     39.71 o 
  -2   9   7      243.07      196.61     26.42 o 
  -1   9   7      853.03      858.79     37.03 o 
   0   9   7      913.41      921.43     29.46 o 
   1   9   7        0.09       13.68     36.13 o 
  -4  10   7       33.25       32.37     22.88 o 
  -3  10   7      122.14      107.50     22.63 o 
  -2  10   7      128.21      132.83     25.57 o 
  -1  10   7       66.76       51.98     25.17 o 
   0  10   7      141.17      239.53     26.32 o 
   1  10   7       36.35       55.80     37.52 o 
  -4  11   7      111.01      173.44     50.17 o 
  -3  11   7      619.10      575.88     20.74 o 
  -2  11   7       66.85      108.30     25.87 o 
  -1  11   7      275.52      238.66     36.89 o 
   0  11   7      642.41      584.61     38.84 o 
  -3  12   7        0.15       11.99     24.46 o 
  -2  12   7        2.69        8.04     36.86 o 
  -1  12   7        2.96       32.36     36.60 o 
   0  12   7       54.81       89.22     26.65 o 
  -3  13   7      750.71      726.80     56.82 o 
  -2  13   7       31.31       34.62     26.98 o 
  -1  13   7      402.96      316.75     38.73 o 
   0  13   7      348.17      358.10     28.70 o 
  -2  14   7        0.22        0.00     37.50 o 
  -1  14   7        0.95       27.85     26.58 o 
  -4   0   8       41.83       59.13     59.05 o 
  -3   0   8      998.59      936.90    174.83 o 
  -2   0   8      245.33      288.12     39.01 o 
  -1   0   8       35.82       55.19     36.93 o 
   0   0   8      510.93      522.63     34.20 o 
  -4   1   8        1.01       15.47     19.08 o 
  -3   1   8      197.71      171.52     38.29 o 
  -2   1   8       10.22        5.96     31.78 o 
  -1   1   8       32.41       66.85     29.41 o 
   0   1   8      557.43      619.66     22.71 o 
  -4   2   8      140.21      154.59     19.42 o 
  -3   2   8      599.32      616.39     64.04 o 
  -2   2   8      131.51      142.00     29.05 o 
  -1   2   8       36.79       37.20     29.99 o 
   0   2   8       74.35      101.02     27.35 o 
  -4   3   8        1.78       22.45     19.39 o 
  -3   3   8       41.35       70.75     19.24 o 
  -2   3   8      201.51      213.87     29.82 o 
  -1   3   8       60.11       73.87     28.99 o 
   0   3   8      591.38      606.71     40.80 o 
  -4   4   8       63.95       64.09     15.82 o 
  -3   4   8      519.07      498.97     38.11 o 
  -2   4   8      282.07      307.81     30.34 o 
  -1   4   8      119.07       66.68     37.97 o 
   0   4   8      246.16      296.89     39.69 o 
  -4   5   8       38.22       67.66     22.49 o 
  -3   5   8       37.85       49.29     16.54 o 
  -2   5   8       58.04       63.00     32.97 o 
  -1   5   8      105.45      166.75     37.95 o 
   0   5   8      245.91      235.50     39.51 o 
  -3   6   8      464.45      408.93     38.14 o 
  -2   6   8      293.02      353.94     37.67 o 
  -1   6   8      107.46       88.14     38.59 o 
   0   6   8      154.29      142.48     39.41 o 
  -3   7   8      120.46      133.59     20.44 o 
  -2   7   8      173.51      165.10     37.08 o 
  -1   7   8      262.79      293.92     28.04 o 
  -3   8   8      557.97      540.69     28.41 o 
  -2   8   8      130.39       87.78     38.80 o 
  -1   8   8       38.68       45.80     37.69 o 
  -2   9   8       74.44       29.32     27.85 o 
  -1   9   8       60.40       68.02     26.91 o 
                                                 
